# Supplementary material for: Supplementation with Sunflower/Fish Oil-Containing Concentrates in a Grass-Based Beef Production System: Influence on Fatty Acid Composition, Gene Expression, Lipid and Colour Stability and Sensory Characteristics of Longissimus Muscle
Source: Foods. 2022 Dec 15;11(24):4061. doi: 10.3390/foods11244061 (PMC9778207; doi:10.3390/foods11244061)
Supplement: Supplementary file 1 [file foods-11-04061-s001.zip]

Archive with 1 entries (1 files):
- foods-2087021-supplementary.pdf
